# Supplementary material for: Random Forest Analysis of Out-of-Pocket Health Expenditures Associated with Cardiometabolic Diseases, Lifestyle, Lipid Profile, and Genetic Information in São Paulo, Brazil
Source: Healthcare (Basel). 2024 Nov 14;12(22):2275. doi: 10.3390/healthcare12222275 (PMC11593932; doi:10.3390/healthcare12222275)
Supplement: Supplementary file 1 [file healthcare-12-02275-s001.zip]

Archive with 3 entries (2 files):
- STable_LipidsGRS.xlsx
- __MACOSX/
- __MACOSX/._STable_LipidsGRS.xlsx
