# Supplementary material for: Random Forest Analysis of Out-of-Pocket Health Expenditures Associated with Cardiometabolic Diseases, Lifestyle, Lipid Profile, and Genetic Information in São Paulo, Brazil
Source: Healthcare (Basel). 2024 Nov 14;12(22):2275. doi: 10.3390/healthcare12222275 (PMC11593932; doi:10.3390/healthcare12222275)
Supplement: Supplementary file 1 [file healthcare-12-02275-s001.zip › STable_LipidsGRS.xlsx]

## Sheet: Sheet 1
Supplementary Table S1. Composition of Genetic Risk Scores with SNPs significantly associated with lipid traits
SNP	CHR	GRS	Gene Consequence
rs9322929	14	Total Chol GTS	-
rs4775168	15	Total Chol GTS	FAM81A : Intron Variant
rs8025871	15	Total Chol GTS	FAM81A : Intron Variant
rs2161683	16	Total Chol GTS	ZFHX3 : Intron Variant
rs269029	5	HDL GTS	CDH12 : Intron Variant
rs4889986	17	HDL GTS	-
rs4727494	7	LDL GTS	COL26A1: Intron Variant
rs2553251	8	LDL GTS	WRN: 500B Downstream Variant; LOC105379358: 2KB Upstream Variant
rs73401081	9	LDL GTS	PTPRD : Intron Variant
rs2890868	9	LDL GTS	PTPRD : Intron Variant
rs8025871	15	LDL GTS	FAM81A : Intron Variant
rs2161683	16	LDL GTS	ZFHX3 : Intron Variant
rs16972039	16	LDL GTS	ZFHX3 : Intron Variant
rs6716254	2	LDL/HDL GTS	WIPF1 : Intron Variant
rs597742	1	nonHDL GTS	LINC02778 : Intron Variant
rs7591899	2	nonHDL GTS	POMC : Intron Variant
rs1158866	4	nonHDL GTS	LOC105374505 : Intron Variant
rs73401081	9	nonHDL GTS	PTPRD : Intron Variant
rs2224969	13	nonHDL GTS	DACH1 : Intron Variant
rs8025871	15	nonHDL GTS	FAM81A : Intron Variant
rs2161683	16	nonHDL GTS	ZFHX3 : Intron Variant
rs16972039	16	nonHDL GTS	ZFHX3 : Intron Variant
rs3737369	18	nonHDL GTS	ENOSF1 : Intron Variant
rs1562012	2	VLDL GTS	-
rs1562012	2	TGL GTS	-
rs76918426	11	TGL GTS	-
SNP = Single nucleotide polymorphism; CHR = chromosome; GRS = Genetic risk score
